# Supplementary material for: Crystal Facet Engineering of 2D SnSe2 Photocatalysts for Efficient Degradation of Malachite Green Organic Dyes
Source: Nanomaterials (Basel). 2025 Jun 2;15(11):850. doi: 10.3390/nano15110850 (PMC12157776; doi:10.3390/nano15110850)
Supplement: Supplementary file 1 [file nanomaterials-15-00850-s001.zip]

Archive with 1 entries (1 files):
- nanomaterials-3608940-supplementary.pdf
